# Supplementary material for: Somatic SF3B1 hotspot mutation in prolactinomas
Source: Nat Commun. 2020 May 19;11:2506. doi: 10.1038/s41467-020-16052-8 (PMC7237453; doi:10.1038/s41467-020-16052-8)
Supplement: Supplementary file 4 — Source Data [file 41467_2020_16052_MOESM4_ESM.zip]

Archive with 1 entries (1 files):
- 202599_4_related_ms_4528255_q8677k.zip
